# Supplementary material for: Foodprint 2.0: A computational simulation model that estimates the agricultural resource requirements of diet patterns
Source: PLoS One. 2024 Sep 4;19(9):e0306097. doi: 10.1371/journal.pone.0306097 (PMC11373842; doi:10.1371/journal.pone.0306097)
Supplement: S1 Table — (XLSX) [file pone.0306097.s001.xlsx]

## Sheet: Supp. Table 1
Supplemental Table 1: Structure of supporting data files
Folder/file name					Folder/file description
README					General description of the structure of Foodprint 2.0 and supporting document files
Model					Foodprint 2.0 Excel file with embedded macro
Supporting data					Raw and summary data corresponding to worksheets in Foodprint 2.0
	Individual-level dietary data
		README			User instructions for data preparation
		ModelData			Individual-level dietary data from NHANES 2009-2018
		Stata sample code			Sample Stata programming code to analyze NHANES dietary data
	Population
		Annual population count			US population size by age and sex, 2010-2019
		Annual birth rate			Annual number of births per 1,000 women, by age group, 2006-2017
		Intercensal population count			US population size by age and sex, 2000-2010
	Dietary recommendations
		Raw and summary data			Recommended intake of food groups, by age and sex
	Food preferences
		Raw data			Mean per capita food intake, 1970-2019
		Summary data			Mean per capita food intake, 2009-2018
	Nutrient composition
		Raw and summary data			Nutrient composition of foods
	Losses and waste
		Raw data			Rates of food loss and waste at the retail and consumer levels, by food, 1970-2019
		Summary data			Rates of food loss and waste at the retail and consumer levels, by food, 2019
	Seafood
		Raw and summary data			Feed conversion ratios, feed rations, processing conversions, feed nutrient conversions, optimization, and compiled data for various years
	Trade
		Raw data			Beginning stocks, imports, and exports, by food, 1999-2021
		Summary data			Trade balance, by food, 2009-2018
	Crop yields
		Raw and summary data			Crop yields (lbs/acre), by food, 1999-2021
	Amendments
		Acres harvested
			Raw data		Acres harvested and bearing, by crop, 1999-2021; multi-use calculations for corn (separate data file for each crop)
			Summary data		Acres harvested and bearing, by crop, 1999-2021; multi-use calculations for corn (all data in one file)
		Fertilizer nutrients
			Raw data		Application rates (lbs/acre) for nitrogen, phosphate, potash, sulfur, and total fertilizer nutrients, by crop, 1999-2018 (separate data file for each crop)
			Summary data		Application rates (lbs/acre) for nitrogen, phosphate, potash, sulfur, and total fertilizer nutrients, by crop, 1999-2018; adjusted for fraction of land on which amendment was applied (all data in one file)
		Pesticides
			Raw data		Application rates (lbs/acre) for herbicides, fungicides, and insecticides, by crop, 1999-2020 (separate data file for each crop)
			Summary data		Application rates (lbs/acre) for for total pesticides (sum of herbicides, fungicides, and insecticides), by crop, 1999-2018; adjusted for fraction of land on which amendment was applied (all data in one file)
		Irrigation water
			Raw data		Application rates (acre-feet) for irrigation water, by crop, 1998-2018 (separate data file for each crop)
			Summary data		Application rates (acre-feet) for irrigation water, by crop, adjusted for irrigated land fraction, 2003-2018; adjusted for fraction of land on which amendment was applied (all data in one file)
	Land availability
		Raw data			Land area for selected agricultural land use categories, 2002-2017 (separate files for cropland, pastureland, and forest land)
		Summary data			Land area for selected agricultural land use categories, 2002-2017 (all data in one file)
Foodprint 2.0 and supporting documents can be accessed at: https://doi.org/10.17026/dans-zmh-tzn3
All data sources are cited in the data files.
NHANES, National Health and Nutrition Examination Survey
