# Supplementary material for: Foodprint 2.0: A computational simulation model that estimates the agricultural resource requirements of diet patterns
Source: PLoS One. 2024 Sep 4;19(9):e0306097. doi: 10.1371/journal.pone.0306097 (PMC11373842; doi:10.1371/journal.pone.0306097)
Supplement: S2 Table — (XLSX) [file pone.0306097.s002.xlsx]

## Sheet: Supp. Table 2
Supplemental Table 2: Mean daily food intake of survey respondents, 2009-2018 (n=39,384)
Food category			Mean (95% CI)
Grains (oz-eq)			6.51274	(6.44-6.58)
Vegetables (cup-eq)			1.38781	(1.36-1.42)
	Dark green		0.137544	(0.13-0.15)
	Red and orange		0.352473	(0.34-0.36)
	Starchy		0.413283	(0.4-0.43)
	Other		0.484509	(0.47-0.5)
Fruit (cup-eq)			0.975529	(0.95-1)
Dairy and alternatives (cup-eq)			1.65784	(1.63-1.69)
	Milk and yogurt		0.891773	(0.87-0.91)
	Cheese		0.753807	(0.74-0.77)
	Soymilk		0.0122625	(0.01-0.01)
Protein foods (oz-eq)			6.30373	(6.19-6.42)
	Legumes		0.429008	(0.4-0.46)
	Nuts and seeds		0.684542	(0.64-0.73)
	Tofu		0.038954	(0.03-0.04)
	Beef		1.43162	(1.38-1.49)
	Pork		0.651943	(0.62-0.68)
	Chicken		1.83097	(1.77-1.89)
	Turkey		0.174265	(0.16-0.19)
	Eggs		0.510779	(0.49-0.53)
	Seafood		0.551644	(0.5-0.6)
Fats and oils (g)			28.9064	(28.43-29.39)
	Oils		25.5549	(25.12-25.99)
	Dairy fat		3.35123	(3.17-3.53)
	Lard and tallow		0.000322783	(0-0)
Sweeteners (tsp)			17.2416	(16.91-17.57)
Data are from the National Health and Nutrition Examination Survey
oz-eq, ounce equivalent
cup-eq, cup equivalent
