# Supplementary material for: Foodprint 2.0: A computational simulation model that estimates the agricultural resource requirements of diet patterns
Source: PLoS One. 2024 Sep 4;19(9):e0306097. doi: 10.1371/journal.pone.0306097 (PMC11373842; doi:10.1371/journal.pone.0306097)
Supplement: S3 Table — (XLSX) [file pone.0306097.s003.xlsx]

## Sheet: Supp. Table 3
Supplemental Table 3: Annual per capita agricultural resources associated with a 10-point increase in Healthy Eating Index-2020 scores, by food group, 2009-2018
Food category		Land (ha)			Fertilizer nutrients1 (kg)			Pesticides2 (kg)			Irrigation water (m3)
Total		-0.0807744	(-0.092--0.07)	*	-0.920795	(-1.142--0.699)	*	0.0134625	(0.005-0.022)	*	7.11375	(5.579-8.649)
Grains		-0.00212739	(-0.002--0.002)	*	-0.276989	(-0.297--0.257)	*	-0.00235925	(-0.003--0.002)	*	-1.39459	(-1.494--1.295)	*
Vegetables		0.000753142	(0.001-0.001)	*	0.259711	(0.24-0.28)	*	0.00710105	(0.006-0.008)	*	3.47619	(3.212-3.74)	*
Fruit		0.00251467	(0.002-0.003)	*	0.522247	(0.505-0.54)	*	0.0581356	(0.056-0.06)	*	13.65	(13.192-14.108)	*
Dairy		-0.00233677	(-0.003--0.002)	*	-0.209509	(-0.291--0.128)	*	-0.00578944	(-0.007--0.004)	*	-0.929447	(-1.263--0.596)	*
Soymilk		6.2773e-05	(0-0)	*	0.00430735	(0.003-0.005)	*	0.000139882	(0-0)	*	0.0127882	(0.01-0.016)	*
Legumes		0.00078074	(0.001-0.001)	*	0.126075	(0.115-0.137)	*	0.00274631	(0.003-0.003)	*	1.29634	(1.178-1.414)	*
Nuts and seeds		0.000845019	(0.001-0.001)	*	0.107075	(0.099-0.115)	*	0.0118779	(0.011-0.013)	*	3.02957	(2.801-3.258)	*
Tofu		6.32021e-05	(0-0)	*	0.00433679	(0.004-0.005)	*	0.000140838	(0-0)	*	0.0128757	(0.011-0.015)	*
Beef		-0.0812881	(-0.092--0.07)	*	-1.3087	(-1.485--1.132)	*	-0.0561288	(-0.064--0.048)	*	-10.1542	(-11.532--8.777)	*
Pork		-0.00103998	(-0.001--0.001)	*	-0.123882	(-0.142--0.105)	*	-0.00244513	(-0.003--0.002)	*	-0.27803	(-0.318--0.238)	*
Chicken		-0.000302254	(-0.001-0)		0.00899245	(-0.034-0.052)		-0.000601264	(-0.001-0)		-0.02412	(-0.119-0.071)
Turkey		-0.000166286	(0-0)	*	-0.0185155	(-0.027--0.01)	*	-0.00038782	(-0.001-0)	*	-0.0428271	(-0.062--0.024)	*
Eggs		-0.000131683	(0-0)	*	-0.00437196	(-0.019-0.011)		-0.000282103	(-0.001-0)	*	-0.0209514	(-0.052-0.01)
Seafood		0.000971273	(0.001-0.001)	*	0.140388	(0.121-0.159)	*	0.00234362	(0.002-0.003)	*	0.290766	(0.25-0.331)	*
Oils		0.00260045	(0.002-0.003)	*	0.253458	(0.239-0.268)	*	0.00671875	(0.006-0.007)	*	0.477037	(0.449-0.505)	*
Dairy fat		0.000117767	(0-0)	*	0.00808092	(0.008-0.009)	*	0.00026243	(0-0)	*	0.0239917	(0.023-0.025)	*
Lard and tallow		-0.00134126	(-0.002--0.001)	*	-0.24801	(-0.287--0.209)	*	-0.00399886	(-0.005--0.003)	*	-1.09334	(-1.254--0.932)	*
Sweeteners		-0.000623701	(-0.001--0.001)	*	-0.15685	(-0.163--0.15)	*	-0.00373041	(-0.004--0.004)	*	-1.19265	(-1.242--1.143)	*
Values in parentheses are 95% CI.
HEI-2020, Healthy Eating Index-2020
NHANES, National Health and Nutrition Examination Survey
All values were generated from linear regression models: Agricultural resource use=βHEI score+βEnergy intake+βNHANES survey cycle
1Sum of nitrogen (N), phosphorus (P2O5), potash (K2O), and sulfur (S).
2Sum of herbicides, insecticides, and fungicides.
3n=7,876-7,877 per quintile.
*Statistically significant at P<0.05.
